# Supplementary material for: Defense Systems and Prophage Detection in Streptococcus mutans Strains
Source: Mol Oral Microbiol. 2025 Nov 11;41(2):57–68. doi: 10.1111/omi.70014 (PMC12964521; doi:10.1111/omi.70014)
Supplement: Supplementary file 1 — Table S1: CheckM genome quality report for the 44 sequenced Streptococcus mutans strains. [file OMI-41-57-s007.xlsx]

## Sheet: transposed_report
Assembly	# contigs (>= 0 bp)	# contigs (>= 1000 bp)	# contigs (>= 5000 bp)	# contigs (>= 10000 bp)	# contigs (>= 25000 bp)	# contigs (>= 50000 bp)	Total length (>= 0 bp)	Total length (>= 1000 bp)	Total length (>= 5000 bp)	Total length (>= 10000 bp)	Total length (>= 25000 bp)	Total length (>= 50000 bp)	# contigs	Largest contig	Total length	GC (%)	N50	N90	auN	L50	L90	# N's per 100 kbp
01BG6	14	14	12	11	9	7	1997671	1997671	1990988	1985730	1945302	1862388	14	770401	1997671	36.74	338613	67927	425297.1	2	7	0.00
01BGb2	15	14	11	10	8	7	1996158	1995218	1988740	1983510	1943759	1905479	15	770401	1996158	36.73	338613	129472	429104.9	2	6	0.00
02BDb3	9	8	8	6	5	5	2005653	2004810	2004810	1990719	1968141	1968141	9	1101098	2005653	36.74	1101098	163581	710159.7	1	5	0.00
03GMb4	11	10	9	8	7	7	1959017	1958308	1954802	1949702	1927515	1927515	11	654524	1959017	36.75	476277	149586	401983.2	2	6	0.00
03MG7	11	11	8	7	6	6	1959203	1959203	1953487	1948387	1928459	1928459	11	759389	1959203	36.76	476894	169830	472281.1	2	5	0.00
04BF1	17	16	12	11	10	9	2048478	2047766	2036601	2029832	2010563	1984838	17	522244	2048478	36.81	503020	121488	323579.3	2	8	0.00
04BFb1	24	23	16	14	12	9	2046441	2045448	2028484	2016541	1978440	1861479	24	520526	2046441	36.81	170171	105130	258006.6	4	9	0.00
07TF2	18	18	16	14	12	11	2051845	2051845	2045227	2031089	1991229	1950001	18	375545	2051845	36.60	181892	67936	208854.1	4	10	0.00
07TFb2	20	18	16	14	12	11	2051228	2049570	2046091	2031975	1992115	1950793	20	375545	2051228	36.60	181892	67934	209188.0	4	10	0.00
08CA2	18	18	11	10	8	7	2059729	2059729	2048001	2042894	1996564	1950481	18	619196	2059729	36.59	336203	120448	355928.1	3	7	0.00
08CA3	18	17	11	10	8	7	2059908	2059233	2045052	2039945	1993615	1947532	18	619196	2059908	36.59	333152	121352	354983.6	3	7	0.00
08CAb2	15	14	10	9	7	6	2059862	2059189	2047477	2042370	1996040	1949957	15	740958	2059862	36.59	354897	130135	429009.9	2	6	0.00
09DC3	10	10	10	8	7	6	2005694	2005694	2005694	1994589	1971452	1941821	10	642603	2005694	36.74	458269	164097	407877.3	2	6	0.00
09DCb1	10	9	7	6	5	5	1949148	1948597	1944747	1939520	1917546	1917546	10	743724	1949148	36.73	633422	189339	540142.1	2	4	0.00
11MM2	20	18	14	12	11	10	1942367	1940782	1930855	1916615	1895108	1846288	20	330942	1942367	36.76	170650	116321	202597.2	4	10	0.00
11MMb3	13	13	11	9	8	7	2004714	2004714	2000887	1989782	1966636	1940056	13	763746	2004714	36.73	335811	108524	437145.7	2	6	0.00
12RB3	10	9	8	7	6	6	1940295	1939484	1936446	1931332	1917836	1917836	10	725876	1940295	36.90	634452	117144	522049.8	2	5	0.00
14BP2	19	17	13	11	10	9	1941480	1940222	1932617	1918377	1896873	1848059	19	330942	1941480	36.76	182421	120234	219006.9	4	9	0.00
14BP3	12	11	9	8	7	6	1976794	1976081	1971367	1966267	1944228	1908250	12	761187	1976794	36.73	356314	163957	439930.5	2	6	0.00
15LT2	13	12	10	9	8	8	2001576	2000772	1994093	1988865	1966907	1966907	13	492248	2001576	36.77	254978	146128	314276.0	3	7	0.00
16SP2	13	13	10	8	7	7	1998439	1998439	1991427	1977257	1953846	1953846	13	752792	1998439	36.72	324729	163974	416136.7	2	6	0.00
17PM2	19	18	13	12	10	7	1971655	1970771	1955870	1949967	1908447	1793983	19	738172	1971655	36.72	360845	54495	410638.2	2	7	0.00
17PMb4	14	14	10	8	7	6	1998469	1998469	1988755	1974585	1951174	1902946	14	991099	1998469	36.72	324729	115724	590605.0	2	6	0.00
18MJL1	15	15	11	11	10	9	1992259	1992259	1978206	1978206	1959798	1910960	15	531751	1992259	36.81	484591	93602	322495.9	2	8	0.00
18MJLb4	12	12	12	10	8	6	1971275	1971275	1971275	1960154	1919548	1845220	12	783218	1971275	36.72	363897	116483	450162.6	2	6	0.00
19CLb3	7	7	7	6	5	5	1939537	1939537	1939537	1934423	1920930	1920930	7	728510	1939537	36.90	634724	187423	535491.1	2	4	0.00
20QP1	18	17	12	12	11	10	1992373	1991538	1976427	1976427	1958019	1909182	18	531832	1992373	36.81	170207	90091	286562.1	3	9	0.00
20QP2	15	14	11	10	9	8	1992998	1992163	1983635	1978523	1960115	1911278	15	630915	1992998	36.81	394668	93844	352728.5	2	7	0.00
20QP3	15	13	9	9	8	7	1992715	1991101	1979333	1979333	1960925	1911989	15	630915	1992715	36.81	629935	93844	446147.6	2	6	0.00
22HMb3	13	12	9	8	7	7	1979476	1978670	1971650	1966423	1944452	1944452	13	659739	1979476	36.68	486681	153275	406874.2	2	6	0.00
24CC1	13	12	10	9	8	8	1952924	1952086	1948315	1943168	1921202	1921202	13	682588	1952924	36.72	191067	152626	358926.0	3	7	0.00
24CCb1	12	11	9	8	7	7	1949424	1948586	1944445	1939298	1917332	1917332	12	638027	1949424	36.72	482395	152626	396176.2	2	6	0.00
24CCb2	12	11	9	8	7	7	1949781	1948943	1945020	1939873	1917907	1917907	12	637773	1949781	36.72	482461	152626	396094.7	2	6	0.00
25VC3	20	18	14	13	12	10	1975275	1973704	1961400	1956288	1940424	1863899	20	487983	1975275	36.89	150726	84503	294235.2	3	9	0.00
25VCb1	15	14	12	12	10	9	1971570	1971042	1965048	1965048	1933016	1904193	15	599985	1971570	36.88	490595	93625	355366.6	2	8	0.00
25VCb3	20	19	15	14	12	11	1972988	1972471	1962562	1957450	1930805	1903147	20	498366	1972988	36.88	150705	83518	293224.1	3	9	0.00
26BM3	20	19	16	16	13	11	1978110	1977388	1969415	1969415	1931781	1868679	20	636266	1978110	36.81	155193	85977	291995.9	3	10	0.00
33HA1	14	13	10	8	7	7	1960523	1959894	1954487	1940236	1927534	1927534	14	607436	1960523	36.75	324665	173871	356284.1	3	6	0.00
34BRb2	22	19	14	12	10	10	2049677	2047261	2033218	2021405	1986827	1986827	22	648479	2049677	36.71	180276	92713	320796.7	3	9	0.00
35DF1	25	23	17	16	15	13	1945888	1944452	1931118	1922343	1899979	1830917	25	343249	1945888	36.89	164596	53843	189014.6	4	12	0.00
35DF2	12	12	9	8	7	7	1969253	1969253	1961570	1956470	1936590	1936590	12	655553	1969253	36.76	497252	147217	408690.2	2	6	0.00
35DFb1	9	9	8	7	6	6	1971035	1971035	1969891	1964791	1942614	1942614	9	1158921	1971035	36.76	1158921	147218	746278.1	1	5	0.00
37bPJ2	16	15	11	10	8	7	2121191	2120669	2114330	2109128	2076423	2036581	16	620672	2121191	36.64	294842	148085	355952.6	3	7	0.00
37bPJ3	12	11	9	8	7	7	1965309	1964543	1960940	1955714	1933729	1933729	12	645106	1965309	36.73	495568	147914	403557.0	2	6	0.00
S_anginosus_J4211	1	1	1	1	1	1	1924513	1924513	1924513	1924513	1924513	1924513	1	1924513	1924513	38.99	1924513	1924513	1924513.0	1	1	0.00

## Sheet: summary
Assembly	# contigs	Total length	GC (%)	N50	N90	Completeness	Contamination
01BG6	14	1997671	36.74	338613	67927	97.01	0.64
01BGb2	15	1996158	36.73	338613	129472	97.01	0.64
02BDb3	9	2005653	36.74	1101098	163581	98.66	0.47
03GMb4	11	1959017	36.75	476277	149586	99.42	0.35
03MG7	11	1959203	36.76	476894	169830	99.42	0.35
04BF1	17	2048478	36.81	503020	121488	98.74	1.64
04BFb1	24	2046441	36.81	170171	105130	98.74	1.64
07TF2	18	2051845	36.60	181892	67936	98.62	0.73
07TFb2	20	2051228	36.60	181892	67934	98.62	0.73
08CA2	18	2059729	36.59	336203	120448	99.07	2.34
08CA3	18	2059908	36.59	333152	121352	99.07	2.34
08CAb2	15	2059862	36.59	354897	130135	99.07	2.34
09DC3	10	2005694	36.74	458269	164097	98.66	0.47
09DCb1	10	1949148	36.73	633422	189339	96.33	1.18
11MM2	20	1942367	36.76	170650	116321	97.68	0.39
11MMb3	13	2004714	36.73	335811	108524	98.66	0.47
12RB3	10	1940295	36.90	634452	117144	97.07	0.54
14BP2	19	1941480	36.76	182421	120234	97.68	0.39
14BP3	12	1976794	36.73	356314	163957	98.26	0.5
15LT2	13	2001576	36.77	254978	146128	99.31	0.55
16SP2	13	1998439	36.72	324729	163974	97.88	0.43
17PM2	19	1971655	36.72	360845	54495	97.88	0.39
17PMb4	14	1998469	36.72	324729	115724	97.88	0.43
18MJL1	15	1992259	36.81	484591	93602	98.54	0.36
18MJLb4	12	1971275	36.72	363897	116483	97.88	0.39
19CLb3	7	1939537	36.90	634724	187423	96.94	0.54
20QP1	18	1992373	36.81	170207	90091	98.57	0.36
20QP2	15	1992998	36.81	394668	93844	98.57	0.36
20QP3	15	1992715	36.81	629935	93844	98.57	0.36
22HMb3	13	1979476	36.68	486681	153275	99.39	1.23
24CC1	13	1952924	36.72	191067	152626	96.91	1.18
24CCb1	12	1949424	36.72	482395	152626	96.09	1.18
24CCb2	12	1949781	36.72	482461	152626	96.09	1.18
25VC3	20	1975275	36.89	150726	84503	98.9	0.51
25VCb1	15	1971570	36.88	490595	93625	98.79	0.51
25VCb3	20	1972988	36.88	150705	83518	98.87	0.51
26BM3	20	1978110	36.81	155193	85977	96.74	0.81
33HA1	14	1960523	36.75	324665	173871	98.52	0.39
34BRb2	22	2049677	36.71	180276	92713	99.14	1.57
35DF1	25	1945888	36.89	164596	53843	96.21	0.35
35DF2	12	1969253	36.76	497252	147217	98.3	0.35
35DFb1	9	1971035	36.76	1158921	147218	98.38	0.35
37bPJ2	16	2121191	36.64	294842	148085	95.96	1.55
37bPJ3	12	1965309	36.73	495568	147914	99.12	1.23
